# Supplementary material for: Psychiatric safety associated with hormone replacement therapy for menopausal symptoms: a real-world study of the FDA adverse event reporting system
Source: Front Psychiatry. 2025 Jun 27;16:1614087. doi: 10.3389/fpsyt.2025.1614087 (PMC12247532; doi:10.3389/fpsyt.2025.1614087)
Supplement: Supplementary file 1 [file DataSheet1.zip]

Archive with 7 entries (7 files):
- Supplementary Table 5.XLSX
- Supplementary Table 4.XLSX
- Supplementary Table 2.XLSX
- Supplementary Table 1.XLSX
- Supplementary Table 3.DOCX
- Supplementary Figure 1.TIF
- Supplementary Material Captions.DOCX
