# Supplementary material for: Psychiatric safety associated with hormone replacement therapy for menopausal symptoms: a real-world study of the FDA adverse event reporting system
Source: Front Psychiatry. 2025 Jun 27;16:1614087. doi: 10.3389/fpsyt.2025.1614087 (PMC12247532; doi:10.3389/fpsyt.2025.1614087)
Supplement: Supplementary file 1 [file DataSheet1.zip › Supplementary Table 5.XLSX]

## Sheet: Sheet1
PT	n	HLGT	SOC
Anxiety	414	Anxiety Disorders And Symptoms	Psychiatric Disorders
Nervousness	181	Anxiety Disorders And Symptoms	Psychiatric Disorders
Stress	69	Anxiety Disorders And Symptoms	Psychiatric Disorders
Panic attack	44	Anxiety Disorders And Symptoms	Psychiatric Disorders
Panic reaction	21	Anxiety Disorders And Symptoms	Psychiatric Disorders
Body dysmorphic disorder	4	Anxiety Disorders And Symptoms	Psychiatric Disorders
Depression	409	Depressed Mood Disorders And Disturbances	Psychiatric Disorders
Depressed mood	93	Depressed Mood Disorders And Disturbances	Psychiatric Disorders
Tearfulness	8	Depressed Mood Disorders And Disturbances	Psychiatric Disorders
Feeling of despair	6	Depressed Mood Disorders And Disturbances	Psychiatric Disorders
Thinking abnormal	37	Disturbances In Thinking And Perception	Psychiatric Disorders
Near death experience	5	Disturbances In Thinking And Perception	Psychiatric Disorders
Irritability	221	Mood Disorders And Disturbances Nec	Psychiatric Disorders
Mood swings	170	Mood Disorders And Disturbances Nec	Psychiatric Disorders
Emotional disorder	131	Mood Disorders And Disturbances Nec	Psychiatric Disorders
Altered mood	111	Mood Disorders And Disturbances Nec	Psychiatric Disorders
Anger	54	Mood Disorders And Disturbances Nec	Psychiatric Disorders
Decreased frustration tolerance	49	Mood Disorders And Disturbances Nec	Psychiatric Disorders
Affective lability	28	Mood Disorders And Disturbances Nec	Psychiatric Disorders
Affective disorder	14	Mood Disorders And Disturbances Nec	Psychiatric Disorders
Euphoric mood	6	Mood Disorders And Disturbances Nec	Psychiatric Disorders
Aggression	16	Personality Disorders And Disturbances In Behaviour	Psychiatric Disorders
Changed personality	5	Personality Disorders And Disturbances In Behaviour	Psychiatric Disorders
Homicidal ideation	4	Personality Disorders And Disturbances In Behaviour	Psychiatric Disorders
Soliloquy	4	Personality Disorders And Disturbances In Behaviour	Psychiatric Disorders
Antisocial behavior	3	Personality Disorders And Disturbances In Behaviour	Psychiatric Disorders
Impatience	3	Personality Disorders And Disturbances In Behaviour	Psychiatric Disorders
Abnormal behavior	19	Psychiatric And Behavioural Symptoms Nec	Psychiatric Disorders
Psychiatric symptom	19	Psychiatric And Behavioural Symptoms Nec	Psychiatric Disorders
Drug dependence	65	Psychiatric Disorders Nec	Psychiatric Disorders
Mental disorder	51	Psychiatric Disorders Nec	Psychiatric Disorders
Decreased libido	26	Sexual Dysfunctions, Disturbances And Gender Identity Disorders	Psychiatric Disorders
Loss of libido	16	Sexual Dysfunctions, Disturbances And Gender Identity Disorders	Psychiatric Disorders
Increased libido	10	Sexual Dysfunctions, Disturbances And Gender Identity Disorders	Psychiatric Disorders
Genito-pelvic pain/penetration disorder	5	Sexual Dysfunctions, Disturbances And Gender Identity Disorders	Psychiatric Disorders
Anorgasmia	4	Sexual Dysfunctions, Disturbances And Gender Identity Disorders	Psychiatric Disorders
Abnormal orgasm	3	Sexual Dysfunctions, Disturbances And Gender Identity Disorders	Psychiatric Disorders
Insomnia	666	Sleep Disorders And Disturbances	Psychiatric Disorders
Sleep disorder	84	Sleep Disorders And Disturbances	Psychiatric Disorders
Poor quality sleep	77	Sleep Disorders And Disturbances	Psychiatric Disorders
Nightmare	29	Sleep Disorders And Disturbances	Psychiatric Disorders
Middle insomnia	14	Sleep Disorders And Disturbances	Psychiatric Disorders
Suicidal ideation	77	Suicidal And Self-Injurious Behaviours Nec	Psychiatric Disorders
