# Supplementary material for: Psychiatric safety associated with hormone replacement therapy for menopausal symptoms: a real-world study of the FDA adverse event reporting system
Source: Front Psychiatry. 2025 Jun 27;16:1614087. doi: 10.3389/fpsyt.2025.1614087 (PMC12247532; doi:10.3389/fpsyt.2025.1614087)
Supplement: Supplementary file 1 [file DataSheet1.zip › Supplementary Table 4.XLSX]

## Sheet: overall 
PT	n	ROR(95%CI)
Abnormal orgasm	4	26.44(5.92,118.12)
Genito-pelvic pain/penetration disorder	5	19.83(5.74,68.49)
Soliloquy	4	15.86(4.26,59.07)
Decreased frustration tolerance	51	11.24(7.97,15.85)
Antisocial behaviour	3	8.5(2.2,32.86)
Mood swings	178	7.89(6.63,9.39)
Increased libido	11	7.79(3.88,15.65)
Loss of libido	17	6.88(3.96,11.95)
Affective lability	29	6.32(4.16,9.6)
Emotional disorder	135	6.29(5.18,7.64)
Irritability	229	5.21(4.5,6.02)
Body dysmorphic disorder	6	5.17(2.11,12.7)
Altered mood	114	5.14(4.19,6.32)
Near death experience	7	4.79(2.1,10.93)
Drug dependence	66	4.74(3.63,6.21)
Decreased libido	28	4.63(3.07,6.98)
Anorgasmia	4	3.45(1.19,9.97)
Homicidal ideation	5	3.3(1.28,8.52)
Anger	58	2.97(2.25,3.91)
Poor quality sleep	78	2.93(2.31,3.72)
Panic reaction	25	2.92(1.92,4.44)
Psychiatric symptom	19	2.88(1.78,4.65)
Affective disorder	15	2.31(1.35,3.94)
Depressed mood	115	2.11(1.74,2.55)
Abnormal thinking	40	2.09(1.51,2.89)
Changed personality	12	1.97(1.09,3.56)
Nervousness	184	1.92(1.65,2.24)
Suicidal ideation	83	1.89(1.51,2.37)
Insomnia	684	1.87(1.73,2.03)
Mental disorder	70	1.87(1.46,2.39)
Panic attack	60	1.57(1.21,2.04)
Abnormal behavior	28	1.57(1.07,2.3)
Anxiety	553	1.45(1.33,1.59)
Depression	447	1.41(1.28,1.55)

## Sheet: estrogen
PT	n	ROR(95%CI)
Insomnia	488	2.33(2.13,2.56)
Anxiety	404	1.87(1.69,2.06)
Depression	279	1.54(1.36,1.73)
Irritability	164	6.21(5.26,7.33)
Mood swings	134	9.68(7.99,11.72)
Nervousness	133	2.42(2.03,2.89)
Emotional disorder	97	7.42(5.96,9.24)
Depressed mood	93	2.98(2.41,3.69)
Altered mood	86	6.52(5.18,8.21)
Sleep disorder	79	1.54(1.23,1.92)
Stress	69	1.48(1.16,1.88)
Poor quality sleep	63	4.12(3.17,5.34)
Suicidal ideation	55	2.17(1.66,2.86)
Mental disorder	51	2.37(1.79,3.15)
Drug dependence	49	5.93(4.38,8.03)
Anger	42	3.69(2.68,5.07)
Panic attack	41	1.87(1.37,2.56)
Decreased frustration tolerance	36	12.16(8.33,17.76)
Nightmare	29	2.11(1.45,3.07)
Abnormal thinking	27	2.44(1.65,3.6)
Panic reaction	21	4.28(2.72,6.73)
Abnormal behavior	19	1.86(1.17,2.94)
Decreased libido	18	4.91(3,8.04)
Affective lability	17	5.85(3.5,9.77)
Aggression	16	1.71(1.03,2.82)
Affective disorder	14	3.82(2.2,6.63)
Psychiatric symptom	13	3.36(1.9,5.94)
Loss of libido	12	7.88(4.21,14.72)
Increased libido	10	12.22(5.96,25.08)
Tearfulness	8	2.55(1.25,5.23)
Feeling of despair	6	2.66(1.16,6.09)
Euphoric mood	6	2.44(1.07,5.59)
Genito-pelvic pain/penetration disorder	5	35.44(10.26,122.42)
Near death experience	5	5.72(2.22,14.7)
Soliloquy	4	28.35(7.61,105.58)
Anorgasmia	4	6.16(2.13,17.82)
Body dysmorphic disorder	4	5.67(1.97,16.29)
Homicidal ideation	4	4.57(1.61,12.95)
Abnormal orgasm	3	26.58(5.95,118.76)
Antisocial behavior	3	15.19(3.93,58.73)
Impatience	3	4.62(1.39,15.4)

## Sheet: estrogen with progestogen
PT	n	ROR(95%CI)
Insomnia	166	1.8(1.54,2.1)
Depression	130	1.66(1.39,1.97)
Irritability	51	4.08(3.08,5.41)
Nervousness	48	1.98(1.49,2.64)
Mood swings	36	5.14(3.67,7.19)
Emotional disorder	34	5.43(3.84,7.68)
Altered mood	25	3.98(2.66,5.94)
Suicidal ideation	22	1.99(1.3,3.04)
Drug dependence	16	4.13(2.5,6.82)
Poor quality sleep	14	1.99(1.17,3.38)
Middle insomnia	14	1.82(1.07,3.09)
Decreased frustration tolerance	13	8.54(4.83,15.11)
Anger	12	2.32(1.31,4.13)
Affective lability	11	8.48(4.56,15.78)
Abnormal thinking	10	2.05(1.09,3.84)
Decreased libido	8	4.8(2.36,9.8)
Psychiatric symptom	6	3.5(1.55,7.93)
Changed personality	5	3.28(1.34,8.02)
Loss of libido	4	5.42(1.97,14.91)

## Sheet: SERMs
PT	n	ROR(95%CI)
Insomnia	12	3(1.69,5.3)
Anxiety	10	2.44(1.31,4.55)
Irritability	6	10.8(4.83,24.16)
Sleep disorder	5	5.19(2.15,12.52)
Panic attack	3	7.24(2.33,22.55)
