# Supplementary material for: Psychiatric safety associated with hormone replacement therapy for menopausal symptoms: a real-world study of the FDA adverse event reporting system
Source: Front Psychiatry. 2025 Jun 27;16:1614087. doi: 10.3389/fpsyt.2025.1614087 (PMC12247532; doi:10.3389/fpsyt.2025.1614087)
Supplement: Supplementary file 1 [file DataSheet1.zip › Supplementary Table 2.XLSX]

## Sheet: Sheet1
General indication	Vasomotor symptoms	Bone symptoms	Genitourinary syndrome of menopause
Hormone Therapy	Hot Flush	Osteoporosis Postmenopausal	Burning Sensation
Menopause	Night Sweats	Osteoporosis Prophylaxis	Dyspareunia
Oestrogen Replacement Therapy	Hyperhidrosis	Osteoporosis	Atrophic Vulvovaginitis
Hormone Replacement Therapy	Chills	Bone Loss	Vulvovaginal Pain
Menopausal Symptoms		Bone Density Decreased	Vulvovaginal Burning Sensation
Postmenopause		Bone Density Abnormal	Vulvovaginal Discomfort
Artificial Menopause		Osteopenia	Vaginal Infection
Menopausal Symptoms			Bladder Disorder
Oestrogen Replacement Therapy			Vulvovaginal Pruritus
Hormone Replacement Therapy			Atrophy
Premature Menopause			Urinary Tract Infection
Primary Ovarian Insufficiency			Vulvovaginal Dryness
