# Supplementary material for: Psychiatric safety associated with hormone replacement therapy for menopausal symptoms: a real-world study of the FDA adverse event reporting system
Source: Front Psychiatry. 2025 Jun 27;16:1614087. doi: 10.3389/fpsyt.2025.1614087 (PMC12247532; doi:10.3389/fpsyt.2025.1614087)
Supplement: Supplementary file 1 [file DataSheet1.zip › Supplementary Table 1.XLSX]

## Sheet: Sheet1
Estrogen	Progestogen	Estrogen combined progestogen	SERMs
Alora	Borea	Activella	Duavee
Carentil	Borea Megestrol Acetate	Activella Estradiol	Serms
Cenestin	Curretab Medroxyprogesterone Acetate	Activella Estradiol And Norethindrone	Estrogen Receptor Modulator Selective
Climara	Cycrin Medroyprogesterone Acetate	Activella Estradiol Hemihydrate	Selective Estrogen Receptor Modulator
Climarest	Depo Provera	Activella Estradiol Morethisterone	Duavee Bazedoxifene Estrogens Conjugated
Climopax	Depo Provera Ci	Activella Estradiol Norethisterone Acetate	Duavee Bazedoxifene Acetate Estrogens Conjugated
Congest	Depo Provera Contraceptive	Activella Norethisterone	Conj Estrogens Bazedoxifene Duavee
Conjugated Equine Estrogens	Depo Provera Injection	Activella Oestranorm	Duavee Tablets
Conjugated Estrogenic Substances	Depo Provera Medroxyprogesterone Acetate	Activella Oestranorm Poultice Or Patch	Duavee Progesterone Premarin Cream
Conjugated Estrogens	Depo Provera Suspension Inj	Activella Oestranorm Tablets
Cyclo Progynova Gfr	Depo Subq Provera	Angeliq
Cyclobenzapr Estrace	Depot Provera	Angeliq Drospirenone Estradiol
Cycloprogynova	Depro Provera	Angeliq Drospirenone Estradiol Hemihydrate
Dagynil	Diprovera	Angeliq Drospirenone Estradiol Hemihydrate
Delestrogen	Fdpdepo Provera	Angeliq Estradiol And Drospirenone
Divigel	Maygace Altas Dosis	Angeliq Hormone
Elestrin	Maygace Megestrol Acetate	Angeliq Micro
Enjuvia	Maygace Os	Angeliq Tablets
Esclim	Medroxyprogesterone Provera	Angelique
Estrace	Megefren Megestrol	Angelique Herb
Estrace Mead Johnson	Megestat	Climara Pro
Estrace Bumetanide	Megestrol Acetate	Climara Pro All Other Therapeutic Products
Estrace Cream	Perlutex Medroxyprogesterone Acetate	Climara Pro Dis
Estrace Creme	Premphase Premarin Cycrin	Climara Pro Estradiol
Estrace Generic	Prempro Premarin Cycrin	Climara Pro Estradiol Levonorgestrel
Estrace Intravaginal	Prometrium	Climara Pro Patch
Estrace Medroxy	Prometrium Cream	Climara Pro Patch Estradiol
Estrace Oil	Prometrium Oral	Combipatch
Estrace Prometrium	Provera G	Combipatch Dis
Estrace Tablet	Provera Injections	Combipatch Estradiol Norethindrone
Estrace Vag	Provera Medroxyprogest	Combipatch Estradiol Norethindrone Acetate
Estrace Vaginal	Provera Medroxyprogesterone	Combipatch Estradiol Norethindrone Acetate Transdermal System
Estrace Vaginal Cream	Provera Medroxyprogesterone Acetate	Combipatch Estradiol Norethisterone Acetate
Estracept	Sepo Provera	Combipatch Estrogen
Estraderm		Combipatch Kliogest
Estraderm Tts		Combipatch Norethisterone Estradiol
Estradiol 17 Beta		Combipatch Norethyisterone Acetate Estradiol
Estradiol Anhydrous		Estalis Combipatch Estradiol Norethisterone Acetate Trans Therapeutic
Estradiol Hemihydrate		Estalis Combipatch Estradiol Norethisterone Acetate Trans Therapeutic System
Estradiol Monohydrate		Femhrt
Estradiol Monosodium Salt		Femhrt Anovlar
Estradiol Sodium Salt		Femhrt Anovlar Tablets
Estradiol Valerate		Femhrt Estrogen Plus Progestin
Estrasorb		Femhrt Ethinyl Estradiol Norethisterone Acetate Tablet
Estrogel		Femhrt Ethinylestradiol
Estrogen Conjugated		Femhrt Low Dose Tabs
Estrogenic Hormones Conjugated		Femhrt Norethindrone
Estrogenic Substances Conjugated		Femhrt Norethindrone Acetate Ethinyl Estradiol
Femavit		Femhrt Norethindrone Acetate Ethinyl Estradiol Tablets
Femtrace		Femhrt Norethisterone Acetate
Genoral		Femhrt Norethisterone Ethinylestradiol
Harmogen		Menoaid Combipatch
Harmonet		Nitroglycerin Xifaxan Climara Pro Escitalopram
Harmonet Gestodene		Noven Combipatch Estradiol Norethindrone Acetate
Menest		Ortho Prefest Estradiol
Minivelle		Ortho Prefest Ethinylestradiol Norethindrone
Oestradiol		Ortho Prefest Estradiol Norgestimate
Oestrofeminal		Ortho Prefest Estradiol Norgestimate Tablet
Ogen		Ortho Prefest Ethinylestradiol Norethindrone
Ortho-Est		Orthoprefest
Osphena		Prefest
Ovocyclin		Prefest Estradiol Norgestimate Tablet
Prelestrin		Prempro
Premarin		Prempro Bifasico
Presomen		Prempro Conjugated Estrogens Medroxyprogesterone
Progens		Prempro Estrogens Conjugated Medroxyprogesterone Acetate
Progynova		Prempro Hormonal Replacement
Synthetic Conjugated Estrogens		Prempro Lite
Transannon		Prempro Low Dose
Vagifem Estrace		Prempro Medroxyprogesterone Acetate
Vaginal Estradol Estrace		Prempro Medroxyprogesterone Acetate Estrogens Conjigated
Vivelle		Prempro Medroxyprogesterone Acetate Estrogens Conjugated
		Prempro Oral
		Prempro Premphase
		Prempro Provella
		Prempro Wyeth Ayerst
